# Supplementary material for: Accuracy and Safety of ChatGPT-3.5 in Assessing Over-the-Counter Medication Use During Pregnancy: A Descriptive Comparative Study
Source: Pharmacy (Basel). 2025 Jul 30;13(4):104. doi: 10.3390/pharmacy13040104 (PMC12389367; doi:10.3390/pharmacy13040104)
Supplement: Supplementary file 1 [file pharmacy-13-00104-s001.zip]

Archive with 1 entries (1 files):
- pharmacy-3727325-supplementary.pdf
